# Supplementary material for: Structural features determining thermal adaptation of esterases
Source: Protein Eng Des Sel. 2015 Dec 7;29(2):65–76. doi: 10.1093/protein/gzv061 (PMC5943684; doi:10.1093/protein/gzv061)
Supplement: Supplementary Data [file gzv061_Supplementary_Data.zip]

Archive with 1 entries (1 files):
- gzv061supp.docx
